# Supplementary material for: Volatile Flavor Analysis in Yak Meat: Effects of Different Breeds, Feeding Methods, and Parts Using GC-IMS and Multivariate Analyses
Source: Foods. 2024 Sep 30;13(19):3130. doi: 10.3390/foods13193130 (PMC11476270; doi:10.3390/foods13193130)
Supplement: Supplementary file 1 [file foods-13-03130-s001.zip › Supplementary Tables.xls]

## Sheet: Table S1
Table S1: Composition and nutritional level of the TMR (air-dry basis)%
Items	TMR
Ingredient
Whole corn silage	31
Oaten hay	29
Corn	19.3
Wheat bran	9.1
Rapeseed meal	8.1
NaHCO3	1
NaCl	1.5
Premix	1
Total	100
Nutrient levels
CP	16.89
EE	4.51
NDF	23.22
ADF	13.79
Ca/(g/kg)	0.78
P/(g/kg)	0.38
Note: One kilogram of premix provided: VE 3 000 IU, VD3 20 000 IU, VA 150 000 IU, Ca 130 g, P 30 g, Fe 3 200 mg, Mn 1 500 mg, I 35 mg, Zn 2 000 mg, Cu 650 mg, Se 10 mg, Co 10 mg.

## Sheet: Table S2
Table S2: Similarity between the different feeding methods of yak meat samples (%)
Matching/%	DTL-F-1	DTL-F-1	DTL-F-1	DTL-F-2	DTL-F-2	DTL-F-2	DTL-F-3	DTL-F-3	DTL-F-3	DTL-G-1	DTL-G-1	DTL-G-1	DTL-G-2	DTL-G-2	DTL-G-2	DTL-G-3	DTL-G-3	DTL-G-3
DTL-F-1	100	96	95	81	82	83	86	86	85	72	70	69	76	76	73	56	57	53
DTL-F-1	96	100	98	82	82	83	85	85	85	74	71	70	78	78	75	57	58	54
DTL-F-1	95	98	100	82	82	83	85	84	85	73	71	70	77	76	73	55	55	52
DTL-F-2	81	82	82	100	96	96	91	90	92	70	67	65	78	78	73	57	55	53
DTL-F-2	82	82	82	96	100	94	90	89	93	71	68	66	80	78	73	57	55	53
DTL-F-2	83	83	83	96	94	100	90	91	91	69	66	65	78	77	72	55	53	52
DTL-F-3	86	85	85	91	90	90	100	96	95	67	65	62	74	74	70	52	50	49
DTL-F-3	86	85	84	90	89	91	96	100	95	66	64	62	73	74	70	51	50	48
DTL-F-3	85	85	85	92	93	91	95	95	100	69	67	64	75	76	72	53	51	50
DTL-G-1	72	74	73	70	71	69	67	66	69	100	94	93	75	73	68	56	62	59
DTL-G-1	70	71	71	67	68	66	65	64	67	94	100	96	72	71	66	54	62	57
DTL-G-1	69	70	70	65	66	65	62	62	64	93	96	100	71	69	64	52	61	55
DTL-G-2	76	78	77	78	80	78	74	73	75	75	72	71	100	95	89	70	68	67
DTL-G-2	76	78	76	78	78	77	74	74	76	73	71	69	95	100	92	71	69	67
DTL-G-2	73	75	73	73	73	72	70	70	72	68	66	64	89	92	100	72	68	66
DTL-G-3	56	57	55	57	57	55	52	51	53	56	54	52	70	71	72	100	84	89
DTL-G-3	57	58	55	55	55	53	50	50	51	62	62	61	68	69	68	84	100	86
DTL-G-3	53	54	52	53	53	52	49	48	50	59	57	55	67	67	66	89	86	100

## Sheet: Table S3
Table S3: Similarity between the different parts of yak meat samples (%)
Matching/%	TZL-G1	TZL-G1	TZL-G1	TZL-G3	TZL-G3	TZL-G3	TZL-G2	TZL-G2	TZL-G2	TZT-G1	TZT-G1	TZT-G1	TZT-G2	TZT-G2	TZT-G2	TZT-G3	TZT-G3	TZT-G3
TZL-G1	100	87	85	77	67	80	82	80	79	82	79	82	76	79	79	82	78	78
TZL-G1	87	100	90	78	69	82	87	87	84	83	79	85	79	83	81	83	78	79
TZL-G1	85	90	100	82	76	85	82	84	82	78	75	81	72	75	74	77	74	74
TZL-G3	77	78	82	100	87	92	76	81	77	72	68	74	65	66	65	70	68	68
TZL-G3	67	69	76	87	100	84	67	74	71	62	58	64	56	57	55	59	57	58
TZL-G3	80	82	85	92	84	100	80	86	82	76	71	79	70	70	70	74	72	72
TZL-G2	82	87	82	76	67	80	100	89	88	86	85	87	86	88	86	85	83	83
TZL-G2	80	87	84	81	74	86	89	100	89	80	77	83	78	80	77	78	74	75
TZL-G2	79	84	82	77	71	82	88	89	100	82	77	82	77	76	77	77	74	75
TZT-G1	82	83	78	72	62	76	86	80	82	100	93	94	86	85	84	89	88	89
TZT-G1	79	79	75	68	58	71	85	77	77	93	100	92	90	88	87	90	92	94
TZT-G1	82	85	81	74	64	79	87	83	82	94	92	100	85	86	83	89	88	89
TZT-G2	76	79	72	65	56	70	86	78	77	86	90	85	100	92	90	84	87	90
TZT-G2	79	83	75	66	57	70	88	80	76	85	88	86	92	100	93	87	87	88
TZT-G2	79	81	74	65	55	70	86	77	77	84	87	83	90	93	100	85	86	87
TZT-G3	82	83	77	70	59	74	85	78	77	89	90	89	84	87	85	100	91	91
TZT-G3	78	78	74	68	57	72	83	74	74	88	92	88	87	87	86	91	100	95
TZT-G3	78	79	74	68	58	72	83	75	75	89	94	89	90	88	87	91	95	100

## Sheet: Table S4
Table S4: Similarity between the different breeds of yak meat samples (%)
Matching/%	CML1	CML1	CML1	CML2	CML2	CML2	CML3	CML3	CML3	DTL-G1	DTL-G1	DTL-G1	DTL-G2	DTL-G2	DTL-G2	DTL-G3	DTL-G3	DTL-G3	TZL-G1	TZL-G1	TZL-G1	TZL-G2	TZL-G2	TZL-G2	TZL-G3	TZL-G3	TZL-G3	GNL-G1	GNL-G1	GNL-G1	GNL-G2	GNL-G2	GNL-G2	GNL-G3	GNL-G3	GNL-G3
CML1	100	95	93	93	91	88	86	84	83	68	66	64	63	63	60	55	53	52	82	82	84	79	81	80	86	85	85	72	72	73	74	76	75	67	67	65
CML1	95	100	97	95	95	92	90	88	88	69	67	65	65	64	62	57	55	54	83	83	85	80	82	80	87	87	86	73	73	73	74	76	75	67	67	66
CML1	93	97	100	95	96	93	92	90	89	69	66	65	64	64	61	58	56	55	82	83	84	80	82	79	86	87	85	72	72	72	73	76	74	66	66	66
CML2	93	95	95	100	93	91	89	87	87	66	64	62	63	63	60	57	55	53	80	80	82	77	79	78	84	85	83	71	71	72	73	75	73	64	65	64
CML2	91	95	96	93	100	96	93	91	90	69	67	65	66	66	63	60	59	56	83	83	84	80	82	81	86	87	85	73	73	73	75	77	75	67	67	67
CML2	88	92	93	91	96	100	93	91	91	68	67	64	66	66	64	61	60	58	82	83	83	79	82	80	84	86	84	73	73	73	75	78	76	67	66	66
CML3	86	90	92	89	93	93	100	95	96	68	67	64	65	65	62	60	59	58	80	81	82	79	81	78	84	85	83	71	71	72	73	76	74	66	66	66
CML3	84	88	90	87	91	91	95	100	96	65	64	62	62	62	60	60	59	58	77	77	79	75	77	75	81	83	80	68	68	68	69	72	71	63	63	63
CML3	83	88	89	87	90	91	96	96	100	66	65	63	63	63	61	60	59	57	77	78	79	77	78	76	81	83	80	70	70	70	70	73	72	65	64	64
DTL-G1	68	69	69	66	69	68	68	65	66	100	95	94	79	79	75	67	71	68	72	75	75	73	73	71	73	72	73	75	75	74	75	73	74	81	79	74
DTL-G1	66	67	66	64	67	67	67	64	65	95	100	97	79	79	75	66	72	68	70	73	73	70	70	68	71	71	71	74	73	71	73	70	72	81	79	76
DTL-G1	64	65	65	62	65	64	64	62	63	94	97	100	78	78	74	65	72	67	68	71	71	69	69	66	69	68	69	73	71	70	72	69	70	80	79	75
DTL-G2	63	65	64	63	66	66	65	62	63	79	79	78	100	96	93	78	77	76	69	71	70	70	69	68	67	68	68	77	78	77	76	74	74	75	74	70
DTL-G2	63	64	64	63	66	66	65	62	63	79	79	78	96	100	93	79	77	76	69	71	70	69	69	68	68	69	68	76	77	76	77	75	75	74	72	70
DTL-G2	60	62	61	60	63	64	62	60	61	75	75	74	93	93	100	79	77	75	65	67	66	66	66	64	65	65	65	73	74	73	74	73	73	71	70	66
DTL-G3	55	57	58	57	60	61	60	60	60	67	66	65	78	79	79	100	88	91	59	60	60	59	59	58	58	60	58	63	65	64	63	62	62	61	60	57
DTL-G3	53	55	56	55	59	60	59	59	59	71	72	72	77	77	77	88	100	90	58	60	59	58	59	57	57	59	58	62	64	62	62	60	61	66	64	61
DTL-G3	52	54	55	53	56	58	58	58	57	68	68	67	76	76	75	91	90	100	56	57	57	56	57	55	55	57	55	61	62	61	61	59	60	63	61	58
TZL-G1	82	83	82	80	83	82	80	77	77	72	70	68	69	69	65	59	58	56	100	93	92	91	90	89	89	86	90	80	79	79	81	82	82	73	73	73
TZL-G1	82	83	83	80	83	83	81	77	78	75	73	71	71	71	67	60	60	57	93	100	95	93	93	91	89	87	91	81	80	80	82	83	83	75	74	74
TZL-G1	84	85	84	82	84	83	82	79	79	75	73	71	70	70	66	60	59	57	92	95	100	91	92	91	91	90	92	80	80	79	81	82	82	73	73	73
TZL-G2	79	80	80	77	80	79	79	75	77	73	70	69	70	69	66	59	58	56	91	93	91	100	95	94	89	86	89	82	82	81	82	82	83	74	73	73
TZL-G2	81	82	82	79	82	82	81	77	78	73	70	69	69	69	66	59	59	57	90	93	92	95	100	95	91	89	92	80	80	80	81	82	82	73	72	72
TZL-G2	80	80	79	78	81	80	78	75	76	71	68	66	68	68	64	58	57	55	89	91	91	94	95	100	88	87	90	81	81	80	81	81	82	72	71	70
TZL-G3	86	87	86	84	86	84	84	81	81	73	71	69	67	68	65	58	57	55	89	89	91	89	91	88	100	95	96	79	78	78	79	81	80	71	72	71
TZL-G3	85	87	87	85	87	86	85	83	83	72	71	68	68	69	65	60	59	57	86	87	90	86	89	87	95	100	93	76	76	76	77	80	78	69	69	69
TZL-G3	85	86	85	83	85	84	83	80	80	73	71	69	68	68	65	58	58	55	90	91	92	89	92	90	96	93	100	80	79	79	80	82	81	72	72	72
GNL-G1	72	73	72	71	73	73	71	68	70	75	74	73	77	76	73	63	62	61	80	81	80	82	80	81	79	76	80	100	94	94	85	82	84	83	80	80
GNL-G1	72	73	72	71	73	73	71	68	70	75	73	71	78	77	74	65	64	62	79	80	80	82	80	81	78	76	79	94	100	97	83	82	83	82	79	79
GNL-G1	73	73	72	72	73	73	72	68	70	74	71	70	77	76	73	64	62	61	79	80	79	81	80	80	78	76	79	94	97	100	83	82	83	81	79	78
GNL-G2	74	74	73	73	75	75	73	69	70	75	73	72	76	77	74	63	62	61	81	82	81	82	81	81	79	77	80	85	83	83	100	94	96	78	75	75
GNL-G2	76	76	76	75	77	78	76	72	73	73	70	69	74	75	73	62	60	59	82	83	82	82	82	81	81	80	82	82	82	82	94	100	95	76	74	74
GNL-G2	75	75	74	73	75	76	74	71	72	74	72	70	74	75	73	62	61	60	82	83	82	83	82	82	80	78	81	84	83	83	96	95	100	78	75	76
GNL-G3	67	67	66	64	67	67	66	63	65	81	81	80	75	74	71	61	66	63	73	75	73	74	73	72	71	69	72	83	82	81	78	76	78	100	91	87
GNL-G3	67	67	66	65	67	66	66	63	64	79	79	79	74	72	70	60	64	61	73	74	73	73	72	71	72	69	72	80	79	79	75	74	75	91	100	93
GNL-G3	65	66	66	64	67	66	66	63	64	74	76	75	70	70	66	57	61	58	73	74	73	73	72	70	71	69	72	80	79	78	75	74	76	87	93	100
